# Supplementary material for: Piezo1-ATF3-PPP1r15a Axis Transduces Mechanical Stress into Apoptosis in Glioma Under Low-Intensity Focused Ultrasound
Source: Cancers (Basel). 2026 Apr 30;18(9):1445. doi: 10.3390/cancers18091445 (PMC13162950; doi:10.3390/cancers18091445)
Supplement: Supplementary file 1 [file cancers-18-01445-s001.zip]

Archive with 3 entries (3 files):
- cancers-4240230-supplementary Figures.pdf
- cancers-4240230-supplementary Tables.pdf
- File S1. The original Western blot figures.pdf
